# Supplementary material for: Fibrosis and Perinatal Features Correlated with Telomere Shortening in Pediatric Metabolic Dysfunction-Associated Steatotic Liver Disease
Source: Life (Basel). 2026 Jun 26;16(7):1068. doi: 10.3390/life16071068 (PMC13412969; doi:10.3390/life16071068)
Supplement: Supplementary file 1 [file life-16-01068-s001.zip]

Archive with 1 entries (1 files):
- life-4304976-supplementary.pdf
